# Supplementary material for: Distinct Red Blotch Disease Epidemiological Dynamics in Two Nearby Vineyards
Source: Viruses. 2023 May 17;15(5):1184. doi: 10.3390/v15051184 (PMC10223151; doi:10.3390/v15051184)
Supplement: Supplementary file 1 [file viruses-15-01184-s001.zip]

Archive with 1 entries (1 files):
- viruses-2406209-supplementary.pdf
